# Supplementary material for: Detection and Molecular Characterization of Enteric Viruses in Poultry Flocks in Hebei Province, China
Source: Animals (Basel). 2022 Oct 21;12(20):2873. doi: 10.3390/ani12202873 (PMC9598388; doi:10.3390/ani12202873)
Supplement: Supplementary file 1 [file animals-12-02873-s001.zip]

Archive with 1 entries (1 files):
- animals-1959292-supplementary.pdf
